# Supplementary material for: Peripheral Biomarkers of Anorexia Nervosa: A Meta-Analysis
Source: Nutrients. 2024 Jun 30;16(13):2095. doi: 10.3390/nu16132095 (PMC11243150; doi:10.3390/nu16132095)
Supplement: Supplementary file 1 [file nutrients-16-02095-s001.zip]

Archive with 1 entries (1 files):
- nutrients-3071468-supplementary.pdf
